# Supplementary material for: A meta-analysis of the factors influencing development rate variation in Aedes aegypti (Diptera: Culicidae)
Source: BMC Ecol. 2014 Feb 5;14:3. doi: 10.1186/1472-6785-14-3 (PMC3916798; doi:10.1186/1472-6785-14-3)
Supplement: Additional file 1: Table S1 — Online database searched in December 2011 for research papers pertaining to Aedes aegypti development rate estimates under various environmental conditions including temperature, diet and intraspecific rearing density. Databases are ordered based on specificity to mosquito literature from broad to specific. Table S2. Full bibliography for the 65 studies included in the factors influencing development rate and survival of Aedes aegypti. Table S3. Linear regression parameter estimates for studies that experimentally examined the relationship between development rate and temperature for the stages from first instar to adult emergence. Table S4. Linear regression parameter estimates for studies that experimentally examined the relationship between the development rate and temperature for the life stages from hatch to pupation. [file 1472-6785-14-3-S1.xlsx]

## Sheet: Table S1
Additional file 1 Table S1. Online databases searched in December 2011 for research papers pertaining to Aedes aegypti development rate estimates under various environmental conditions including temperature, diet, and intraspecific rearing density. Databa
Key words: Aedes aegypti, temperature, diet, density, development rate
Database	Returned	Included
Web of Science	99	9
Science Direct	3588	6
SCIELO	11	4
SCIELO	38
Google Scholar	18300	12
PubMed	120	8
BioOne	499	2
JSTOR	981	3
AFPMB	3210	18
AFPMB	681	2
NAOSITE	32	1
Total	27559	65

## Sheet: Table S2
Additional file 1 Table S2. Full bibliography for the 65 studies included in the factors influencing development rate and survival of Aedes aegypti
Year	Authors	Title	Journal	Vol	Issue/No.	Pages
2011	Bargielowski, I; Nimmo, D; Alphey, L; Koella, J	Comparison of Life History Characteristics of the Genetically Modified OX513A Line and a Wild Type Strain of Aedes aegypti	PLoS ONE	6	6	e20699
2011	Farjana, T; Tuno, N; Higa, Y	Effects of temperature and diet on development and interspecies competition in Aedes aegypti and Aedes albopictus	Medical and Veterinary Entomology	26	2	210-217
2011	Mohammed, A; Chadee, D	Effects of different temperature regimens on the development of Aedes aegypti (L.) (Diptera: Culicidae) mosquitoes	Acta Tropica	119		38-43
2011	Padmanabha, H; Lord, C; Lounibus, L	Temperature induces trade-offs between development and starvation resistance in Aedes aegypti (L.) larvae	Medical and Veterinary Entomology	25	4	445-453
2009	Macia, A	Effects of larval crowding on development time, survival and weight at metamorphosis in Aedes aegypti (Diptera: Culicidae)	Revista de la Socied Entomologica Argentina	68	(1-2)	107-114
2009	Reiskind, M; Lounibus, L	Effects of intraspecific larval competition on adult longevity in the mosquitoes Aedes aegypti and Aedes albopictus	Medical and Veterinary Entomology	23		62-68
2009	Tejerina, E; Almeida, F; Almiron, W	Bionomics of Aedes aegypti subpopulations (Diptera: Culicidae) from Misiones Province, northeastern Argentina	Acta Tropica	109	1	45-49
2008	Beserra, E; Castro F	Biologia Comparada populações de Aedes (Stegomyia) aegypti (L.)(Diptera: Culicidae) da Paraíba; Compared biology of populations of Aedes (Stegomyia) aegypti (L.)(Diptera: Culicidae de Paraiba	Neotropical Entomology	37	1	081-085
2007	Chang, L; Hsu, E; Teng, H; Ho, C	Differential Survival of Aedes aegyptiand Aedes albopictus(Diptera: Culicidae) Larvae Exposed to Low Temperatures in Taiwan	Journal of Medical Entomology	44	2	205-210
2006	Beserra E; Castro F; Santos J; Santos T; Fernandes C	Biologia e exigências térmicas de Aedes aegypti (L.)(Diptera: Culicidae) provenientes de quatro regiões bioclimáticas da Paraíba	Neotropical Entomology	35	6	853-860
2004	Arrivillaga, J; Barrera, R	Food as a limiting factor for Aedes aegypti in water-storage containers	Journal of Vector Ecology	29	1	11-20
2004	Bedhomme, S; Agnew, P; Sidobre, C; Michalakis, Y	Virulence Reaction Norms across a Food Gradient	Proceedings: Biological Sciences	271	1540	739-744
2004	Irvin, N; Hoddle, M; O'Brochta, D; Carey, B; Atkinson, P	Assessing fitness costs for transgenic Aedes aegypti expressing the GFP marker and transposase genes	PNAS	101	3	891-896
2002	Agnew, P; Hide, M; Sidobre, C; Michalakis, Y	A minimalist approach to the effects of density-dependent competition on insect life-history traits	Ecological Entomology	27		396-402
2002	Kamimura, K; Matsuse, I; Takhashi, H; Komukai, J; Fokuda, T; Suzuki, K, Aratani, M; Shirai, Y; Mogi, M	Effect of temperature on the development of Aedes aegypti and Aedes albopictus	Medical Entomology and Zoology	53	1	53-58
2002	Lounibus, L; Suarez, S; Menendez, Z; Nishimura, N; Escher, R; O'Connell, S; Rey, J	Does temperature affect the outcome of larval competition between Aedes aegypti and Aedes albopictus?	Journal of Vector Ecology	27	1	86-95
2001	Tsuda, Y; Takagi, M	Survival and Development of Aedes aegyptiand Aedes albopictus(Diptera: Culicidae) Larvae Under a Seasonally Changing Environment in Nagasaki, Japan	Environmental Entomology	30	5	855-860
2000	Tun-Lin, W; Burkot, T; Kay, B	Effects of temperature and larval diet on development rates and survival of the dengue vector Aedes aegypti in north Queensland, Australia	Medical and Veterinary Entomology	14	1	31-37
1999	Costero, A; Edman, J; Clark, G; Kittayapong, P; Scott, T	Survival of Starved Aedes aegypti (Diptera: Culicidae) in Puerto Rico and Thailand	Journal of Medical Entomology	36	3	272-276
1999	Silva, H; Silva, I	Influência do período de quiescência dos ovos sobre o ciclo de vida de Aedes aegypti (Linnaeus, 1762)(Diptera, Culicidae) em condições de laboratório	Revista da Sociedade Brasileira de Medicina Tropical	32	4	349-355
1998	Thu, H; Aye, K; Thein, S	The effect of temperature and humidity on dengue virus propagation in Aedes aegypti mosquitos	Southeast Asian Journal of Tropical Medicine and Public Health	29	2	280-284
1992	Becnel, J; Undeen, A	Influence of temperature on developmental parameters of the parasite/host system Edhazardia aedis (Microsporida: Amblyosporidae) and Aedes aegypti (Diptera: Culicidae)	Journal of Invertebrate Pathology	60		299-303
1990	Rueda, L; Patel, K; Axtell, R; Stinner, R	Temperature-dependent development and survival rates of Culex quinquefasciatus and Aedes aegypti (Diptera: Culicidae)	Journal of Medical Entomology	27	5	892-898
1989	Ho, B; Ewert, A; Chew, L	Interspecific competition among Aedes aegypti, Ae. albopictus, and Ae. triseriatus (Diptera: Culicidae): larval development in mixed cultures	Journal of Medical Entomology	26	6	615-623
1986	Russell, R	Larval competition between the introduced vector dengue fever in Australia, Aedes aegypti (L.), and a native container-breeding mosquito, Aedes notoscriptus (Skuse) (Diptera: Culicidae)	Aust. J. Zool.	34	4	527-534
1984	Soekiman, S; Machfudz; Subagyo; Soewignjo; Adipoetro; Yamanishi, H; Matsumura, T	Comparative studies on the biology of Aedes aegypti (Linnaeus, 1762) and Aedes albopictus (Skuse, 1895) in a room condition	ICMR Ann	4		143-152
1982	Dye, C	Intraspecific competition amongst larval Aedes aegypti: food exploitation or chemical interference?	Ecological Entomology	7		39-46
1980	Saul, S; Novak, R; Ross, Q	The role of preadult stages in the ecological separation of two subspecies of Aedes aegypti	American Midland Naturalist	104	1	118-134
1979	Gilpin, M; McClelland, G	Systems analysis of the yellow fever mosquito Aedes aegypti	Fortschr. Zool.	25	2	355-388
1977	Dadd, R; Kleinjan J; Sneller V	Development of several species of mosquito larvae in fully defined dietary media: preliminary evaluation	Mosquito News	37	4	699-703
1975	Lachmajer, J; Hien, D	Effect of the environmental conditions on eggs and water living stages of Aedes aegypti (Linn.) and Aedes albopictus (Skuse), vectors of dengue haemorrhagic fever in Viet-Nam	Instytut Medycyny Morskiej I Tropikainej	26	3	353-367
1973	Ameen, M; Moizuddin, M	The duration of the various developmental stages of Aedes aegypti (Linnaeus) (Diptera: Culicidae) in Dacca	The Dacca University Studies	XXI		15-27
1972	Moore, C; Whitacre, D	Competition in mosquitoes 2. Production of Aedes-aegypti, Larval growth redardant at various densities and nutrition levels	Annals of the Entomological Society of America	65	4	915-918
1972	Southwood, T; Murdie, G; Yasuno, M; Tonn, R; Reader, P	Studies on the life budget of Aedes aegypti in Wat Samphaya, Bangkok, Thailand	Bulletin of the World Health Organization	46	2	211-226
1972	Rosay, B	Comparative growth rates of aquatic stages of ten mosquito species (Diptera: Culicidae) at two constant temperatures	Mosquito News			31-37
1970	Nayar, JK; Sauerma, DM	A comparative study of growth and development in Florida mosquitoes: Part 1: Effects of environmental factors on ontogenetic timings, endogenous diurnal rhythm and synchrony of pupation and emergence	Journal of Medical Entomology	7	2	163-174
1970	McCray, E; Fay, R; Schoof, H	The bionomics of landesteria culicis and Aedes aegypti	Journal of Invertebrate Pathology	16	1	42-53
1969	Keirans, J	Larval development of Aedes aegypti (L.) in used auto tires	Mosquito News	29	1	43-46
1969	Moore, C; Fisher, B	Competition in mosquiotes. Density and species ratio effects on growth, mortality, fecundity, and production of growth retardant	Annals of the Entomological Society of America	62	6	1325-1331
1969	Peters, T; Chevone, B; Greenough, N; Callahan, R; Barbosa, P	Intraspecific competition in Aedes aegypti (L.) larvae: I. Equipment, techniques, and methodology	Mosquito News	29	4	667-674
1968	Brust, R	Effect of Starvation on Molting and Growth in Aedes aegypti and A. vexans	Journal of Economic Entomology	61	6	1570-72
1968	Keirans, J; Fay, R	Effect of food and temperatures on Aedes aegypti (L.) and Aedes triseriatus (Say) larval development	Mosquito News	28	3	338-341
1965	Wada, Y	Effect of larval density on the development of Aedes aegypti (L.) and the size of adults	Quaestiones entomologicae	1		223-249
1963	Lea, A	Some relationships between environment, corpora allata, and egg maturation in Aedine mosquitoes	Journal of Insect Physiology	9		793-809
1963	Ofuki, K	Possibility of Establishment of Yellow Fever Mosquito, Aedes Aegypti (L.) in Japan 2. Cold- and Dry-Resistance of Eggs, Ecological Zero Point of Larvae, Development of Larvae in Early Spring, and General Summary	Bulletin Res Institute Endemics Nagasaki University	5	4	209-222
1960	Christophers, S	Aedes aegypti L., the yellow fever mosquito	Cambridge University Press
1958	Bar-Zeev, B	The effect of temperature on the growth rate and survival of the immature stages of Aedes aegypti (L.).	Bulletin of Entomological Research			157-163
1941	Headlee, T	Further Studies of the Relative Effects on Insect Metabolism of Temperatures Derived from Constant and Variable Sources	Journal of Economic Entomology	33	2	361-364
1940	Headlee, T	The relative effects on insect metabolism of temperatures derived from constant and variable sources	Journal of Economic Entomology	34	2	171-174

## Sheet: Table S3
Additional file 1 Table S3. Linear regression parameter estimates for studies that experimentally examined the relationship between development rate and temperature for the life stages from first instar to adult emergence.
																			Diet
Study	Bo	Bo (S.E.)	B0 (Var)	B1	B1 (S.E.)	B1 (Var)	B1 (S.D.)	t	t (S.D.)	K	r-squared	n	reps	larvae	mL water	density	latitude	Sex	mg/day
Bar-Zeev 1958	-0.105267	0.00067186	4.51396e-05	0.0082063	0.0002622	6.87488e-06	0.002622	12.8276	3.02566e-05	121.858	0.9959	100	4	25	100	0.25	31.0461	F	1
Bessera et al. 2006	-0.0714944	0.0104586	0.0131259	0.0053549	0.0004284	2.20232e-05	0.00469289	13.3512	6.00833	186.745	0.9874	120	12	10	250	0.04	-7.4908	B	1
Bessera et al. 2006	-0.0335558	0.0057581	0.00397869	0.0035685	0.0002197	5.79217e-06	0.00240669	9.40333	1.24311	280.23	0.9962	120	12	10	250	0.04	-6.38	B	1
Bessera et al. 2006	-0.034628	0.04677	0.262492	0.0041117	0.001785	0.000382347	0.0195537	8.42182	4075.58	243.208	0.8418	120	12	10	250	0.04	-7.2256	B	1
Bessera et al. 2006	-0.078637	0.0071449	0.00612595	0.0057697	0.0002927	1.02808e-05	0.00320637	13.6293	1.1273	173.319	0.9949	120	12	10	250	0.04	-7.3	B	1
Bessera et al. 2006	-0.178445	0.048997	0.288085	0.009726	0.00187	0.000419628	0.0204848	18.3472	877.348	102.817	0.9644	120	12	10	250	0.04	-6.9669	B	1
Farjana et al. 2011	-0.038597	0.0136727	0.0186943	0.0038775	0.0005398	2.91384e-05	0.005398	9.95409	23.2441	257.898	0.981	100	5	20	200	0.1	-3.3439	F	0.2
Farjana et al. 2011	-0.072366	0.040372	0.16299	0.006324	0.001594	0.000254084	0.01594	11.4431	664.259	158.128	0.9403	100	5	20	200	0.1	-3.3439	F	0.5
Farjana et al. 2011	-0.0475813	0.0132113	0.0174538	0.0047815	0.0005215	2.71962e-05	0.005215	9.95112	13.3246	209.139	0.9882	100	5	20	200	0.1	-3.3439	M	0.2
Farjana et al. 2011	-0.084961	0.049801	0.248014	0.007268	0.001966	0.000386516	0.01966	11.6897	1164.45	137.589	0.9318	100	5	20	200	0.1	-3.3439	M	0.5
Headlee 1940	-0.0544088	0.0171142	0.0585792	0.0053282	0.0007054	9.95178e-05	0.00997586	10.2115	120.872	187.681	0.9828	200	2	100	1000	0.1	40.4862	B	*
Headlee 1941	-0.0381216	0.0075963	0.0115408	0.004548	0.0003149	1.98324e-05	0.00445336	8.38206	6.43913	219.877	0.9858	200	2	100	1000	0.1	40.4862	B	*
Kamimura et al. 2002	-0.06111	0.015553	0.0120948	0.006156	0.000614	1.88498e-05	0.00434164	9.9269	3.86011	162.443	0.9902	50	50	1	3	0.333333	24.8934	F	0.3
Kamimura et al. 2002	-0.0703791	0.0065671	0.00215634	0.0065891	0.0002593	3.36182e-06	0.00183353	10.6811	0.107098	151.766	0.9985	50	50	1	3	0.333333	-7.2653	F	0.3
Kamimura et al. 2002	-0.078573	0.041319	0.085363	0.006907	0.001631	0.000133008	0.0115329	11.3759	152.743	144.781	0.9472	50	50	1	3	0.333333	-9.2628	F	0.3
Kamimura et al. 2002	-0.0463374	0.0119193	0.00710349	0.0056549	0.0004705	1.10685e-05	0.00332694	8.1942	1.57795	176.838	0.9931	50	50	1	3	0.333333	24.8934	M	0.3
Kamimura et al. 2002	-0.0678125	0.0081267	0.00330216	0.0067159	0.0003208	5.14563e-06	0.0022684	10.0973	0.241762	148.9	0.9977	50	50	1	3	0.333333	-7.2653	M	0.3
Kamimura et al. 2002	-0.055629	0.047492	0.112775	0.006118	0.001875	0.000175781	0.0132583	9.09268	339.784	163.452	0.9142	50	50	1	3	0.333333	-9.2628	M	0.3
Lachmajor & Hien 1975	-0.0484495	0.0116206	0.850742	0.0070704	0.0004587	0.00132556	0.0364082	6.85244	14478	141.435	0.9958	6300	7	900	400	2.25	14.0583	B	*
Ofuji 1963	-0.0804109	0.0218034	0.00950777	0.0074736	0.000881	1.55232e-05	0.00393995	10.7593	1.61844	133.804	0.96	20	1	20	8	2.5	32.2	F	1.25
Ofuji 1963	-0.08051	0.02486	0.0123604	0.007703	0.00105	2.205e-05	0.00469574	10.4518	2.57481	129.82	0.9514	20	1	20	8	2.5	32.2	M	1.25
Rueda et al. 1990	-0.086323	0.039285	0.0308662	0.007731	0.001515	4.59045e-05	0.00677529	11.1658	15.9403	129.349	0.8669	20	180	1	7	0.142857	35.7721	B	0.26
Tun-Lin et al. 2000	0.139134	0.0145184	0.0421568	-0.0030046	0.0007295	0.000106434	0.0103167	46.307	196.862	-332.823	0.8497	200	4	50	500	0.1	-10.58	B	0.5

## Sheet: Table S4
Additional file 1 Table S4. Linear regression parameter estimates for studies that experimentally examined the relationship between development rate and temperature for the life stages from first instar to pupation.
																		Diet
Study	Bo	Bo (S.E.)	B0 (Var)	B1	B1 (S.E.)	B1 (Var)	B1 (S.D.)	t	t (S.D.)	K	r-squared	n	reps	larvae	mL water	density	latitude	mg/day
Bar-Zeev 1958	-0.164759	0.0106646	0.0113734	0.011598	0.0004136	1.71065e-05	0.004136	-14.2058	0.961639	86.2218	0.9975	100	4	25	100	0.25	31.0461
Becnel & Undeen 1992	0.006104	0.05603	0.78484	0.005392	0.001962	0.000962361	0.0310219	1.13205	21186.7	185.46	0.883	250	1	250	500	0.5	15.87
Bessera et al. 2006	-0.066781	0.035201	0.148693	0.006736	0.001323	0.000210039	0.0144927	-9.91404	487.28	148.456	0.8963	120	12	10	250	0.04	-7.4908
Bessera et al. 2006	-0.0412229	0.0128683	0.0198712	0.00532	0.0004836	2.80643e-05	0.00529757	-7.74867	13.9516	187.97	0.9758	120	12	10	250	0.04	-6.38
Bessera et al. 2006	-0.072073	0.04622	0.256355	0.007659	0.001737	0.00036206	0.0190279	-9.41024	1120.31	130.565	0.8663	120	12	10	250	0.04	-7.2256
Bessera et al. 2006	-0.021742	0.086205	0.891756	0.004978	0.00324	0.00125971	0.0354924	-4.36762	32090.9	200.884	0.4404	120	12	10	250	0.04	-7.3
Bessera et al. 2006	-0.109695	0.052979	0.336813	0.008735	0.001991	0.00047569	0.0218103	-12.5581	1486.8	114.482	0.8652	120	12	10	250	0.04	-6.9669
Gilpin & McClelland 1979	-0.131396	0.032377	0.314481	0.012155	0.001249	0.000468	0.0216333	-10.81	669.39	82.2707	0.8875	300	7	20	200	0.1	-10.9491
Kamimura et al. 2002	-0.05644	0.034914	0.0609494	0.034914	0.001378	9.49442e-05	0.00974393	-1.61654	3.04747	28.6418	0.9634	50	50	1	3	0.333333	24.8934
Kamimura et al. 2002	-0.0790115	0.0043975	0.0009669	0.0081449	0.0001736	1.50685e-06	0.00122754	-9.70073	0.0140926	122.776	0.9995	50	50	1	3	0.333333	-7.2653
Kamimura et al. 2002	-0.080822	0.067678	0.229016	0.008174	0.002672	0.000356979	0.0188939	-9.88769	784.984	122.339	0.9035	50	50	1	3	0.333333	-9.2628
Keirans & Fay 1968	-0.105617	0.0164237	0.0134869	0.0097867	0.0006664	2.22044e-05	0.00471216	-10.7919	1.89912	102.179	0.9729	50	2	25	1000	0.025	18.2208
Lachmajor & Hien 1975	-0.088735	0.046029	13.3476	0.008875	0.001817	0.0207994	0.14422	-9.99831	2.26189e+06	112.676	0.9598	6300	7	900	400	2.25	14.0583
Ofuki 1963	-0.091662	0.042618	0.0363259	0.009453	0.001722	5.93057e-05	0.00770102	-9.6966	14.767	105.787	0.9095	20	1	20	8	2.5	32.2
Padmanabha et al. 2011	-0.0899849	0.0240002	0.0921615	0.0099036	0.0009512	0.000144765	0.0120318	-9.08608	86.5991	100.973	0.9644	160	4	40			10.9861
Rueda et al. 1990	-0.105028	0.064604	0.0834735	0.009859	0.002491	0.000124102	0.0111401	-10.653	71.6856	101.43	0.7966	20	180	1	7	0.142857	35.7721
Thu et al. 1998	0.0679533	0.0898761	0.807771	0.0008889	0.0032711	0.00107001	0.032711	76.4465	825793	1124.99	0.0356	100	1				21.914
Tsuda & Takagi 2001	-0.067662	0.052238	0.13644	0.006507	0.002329	0.000271212	0.0164685	-10.3983	439.668	153.681	0.6096	50	1	50	100	0.5	19.5177
Tun-Lin et al. 2000	-0.049671	0.035685	0.254684	0.006664	0.001374	0.000377575	0.0194313	-36.1507	34358.1	727.802	0.887	200	4	50	500	0.1	-10.58
